# Supplementary material for: Design and content validation of a set of SMS to promote seeking of specialized mental health care within the Allillanchu Project
Source: Glob Health Epidemiol Genom. 2018 Jan 31;3:e2. doi: 10.1017/gheg.2017.18 (PMC5870406; doi:10.1017/gheg.2017.18)
Supplement: Supplementary file 1 [file S2054420017000185sup001.zip]

Archive with 2 entries (2 files):
- Supplementary material 2 - GHEG 20.09.2017.docx
- Supplementary material 1 - GHEG 20.09.2017.docx
